# Supplementary material for: QSAR Evaluations to Unravel the Structural Features in Lysine-Specific Histone Demethylase 1A Inhibitors for Novel Anticancer Lead Development Supported by Molecular Docking, MD Simulation and MMGBSA
Source: Molecules. 2022 Jul 25;27(15):4758. doi: 10.3390/molecules27154758 (PMC9332886; doi:10.3390/molecules27154758)
Supplement: Supplementary file 1 [file molecules-27-04758-s001.zip]

Archive with 1 entries (1 files):
- molecules-1793968-supplementary.xlsx
