# Supplementary material for: QSAR Evaluations to Unravel the Structural Features in Lysine-Specific Histone Demethylase 1A Inhibitors for Novel Anticancer Lead Development Supported by Molecular Docking, MD Simulation and MMGBSA
Source: Molecules. 2022 Jul 25;27(15):4758. doi: 10.3390/molecules27154758 (PMC9332886; doi:10.3390/molecules27154758)
Supplement: Supplementary file 1 [file molecules-27-04758-s001.zip › molecules-1793968-supplementary.xlsx]

## Sheet: Table S1
S.NO	ChEMBL ID	Smiles	EC50 in nm	pEC50
1	CHEMBL3781751	N[C@H]1CC[C@H](N[C@@H]2C[C@H]2c2ccccc2)CC1	0.38	9.42
2	CHEMBL4069817	CCn1c(C(=O)Nc2cccc(COC)c2COc2ccc(OC[C@@H]3CCNC3)cc2)cc2sccc21	6.7	8.174
3	CHEMBL4090812	CCOCc1cccc(NC(=O)c2cc3sccc3n2C)c1COc1ccc(OC[C@@H]2CCNC2)cc1	7.8	8.108
4	CHEMBL4072541	COCc1cccc(NC(=O)c2cc3sccc3n2C)c1COc1ccc(OC[C@@H]2CCNC2)cc1	8.4	8.076
5	CHEMBL4081995	Cn1c(C(=O)Nc2ccccc2COc2ccc(OC[C@@H]3CCNC3)cc2)cc2sccc21	18	7.745
6	CHEMBL3546846	N[C@@H]1C[C@H]1c1ccc(NC(=O)c2ccccc2)cc1	19.2	7.717
7	CHEMBL4074211	Cn1c(C(=O)Nc2ccccc2COc2ccc(OCC3CCNC3)cc2)cc2sccc21	22	7.658
8	CHEMBL3780391	N[C@@H]1C[C@H]1c1ccc(NC(=O)c2ccc(-c3ccoc3)cc2)cc1	22.5	7.648
9	CHEMBL3780374	N[C@@H]1C[C@H]1c1ccc(NC(=O)c2cccc(N3CCOC3=O)c2)cc1	28	7.553
10	CHEMBL4080514	COCc1cccc(NC(=O)c2cc3sccc3n2C)c1COc1ccc(OC2CCCNCC2)cc1	29.2	7.535
11	CHEMBL3735553	N[C@@H]1C[C@H]1c1ccc(NC(=O)c2cccn2C(=O)OCc2ccccc2)cc1	32	7.495
12	CHEMBL3780524	N[C@@H]1C[C@H]1c1ccc(NC(=O)c2ccc(N3CCOC3=O)cc2)cc1	33.5	7.475
13	CHEMBL3734779	N[C@@H]1C[C@H]1c1ccc(NC(=O)c2cc3ccccc3n2C(=O)OCc2ccccc2)cc1	40	7.398
14	CHEMBL3780674	N[C@@H]1C[C@H]1c1ccc(NC(=O)c2cccc(NC(=O)OCc3ccccc3)c2)cc1	42.6	7.371
15	CHEMBL3736264	N[C@@H]1C[C@H]1c1ccc(NC(=O)c2ccn(C(=O)OCc3ccccc3)c2)cc1	50	7.301
16	CHEMBL3781494	CN1CCC(c2ccc(C(=O)Nc3ccc([C@@H]4C[C@H]4N)cc3)cc2)CC1	51.2	7.291
17	CHEMBL4061143	CCOCc1cccc(NC(=O)c2cc3sccc3n2C)c1COc1ccc(OC2CCNCC2)cc1	56	7.252
18	CHEMBL3736172	N[C@@H]1C[C@H]1c1ccc(NC(=O)C2CCCN2C(=O)OCc2ccccc2)cc1	61	7.215
19	CHEMBL3780542	N[C@@H]1C[C@H]1c1ccc(NC(=O)c2ccc(N3CCOCC3)c(NC(=O)OCc3ccccc3)c2)cc1	61.4	7.212
20	CHEMBL3781329	N[C@@H]1C[C@H]1c1ccc(NC(=O)c2ccc(N3CCOCC3)cc2)cc1	61.5	7.211
21	CHEMBL4100964	Cn1c(C(=O)Nc2ccccc2COc2ccc(OC3CCCNCC3)cc2)cc2sccc21	64	7.194
22	CHEMBL3734791	N[C@@H]1C[C@H]1c1ccc(NC(=O)c2cc3ccccc3[nH]2)cc1	65	7.187
23	CHEMBL4083022	Cn1c(C(=O)Nc2cccc(CN3CCOCC3)c2COc2ccc(OC3CCNCC3)cc2)cc2sccc21	65	7.187
24	CHEMBL4099458	CC(C)OCc1cccc(NC(=O)c2cc3sccc3n2C)c1COc1ccc(OC2CCNCC2)cc1	66	7.18
25	CHEMBL4073106	COCc1cccc(NC(=O)c2cc3sccc3n2C)c1COc1ccc(OC2CCNCC2)cc1	74.6	7.127
26	CHEMBL3781885	N[C@@H]1C[C@H]1c1ccc(NC(=O)c2ccc(NC(=O)OCc3ccccc3)c(N3CCOCC3)c2)cc1	75	7.125
27	CHEMBL4098535	COCc1cccc(NC(=O)c2cc3sccc3n2C)c1COc1ccc(OC[C@H]2CCNC2)cc1	85.7	7.067
28	CHEMBL3735901	N[C@@H]1C[C@H]1c1ccc(NC(=O)c2cn(C(=O)OCc3ccccc3)c3ccccc23)cc1	86	7.066
29	CHEMBL3735166	N[C@@H]1C[C@H]1c1ccc(NC(=O)c2cc3ccccc3n2CC(=O)Nc2ccccc2)cc1	87	7.06
30	CHEMBL3781560	CN1CCN(c2ccc(C(=O)Nc3ccc([C@@H]4C[C@H]4N)cc3)cc2NC(=O)OCc2ccccc2)CC1	89	7.051
31	CHEMBL4082148	Cn1c(C(=O)Nc2ccccc2COc2ccc(OC3CCNCC3)cc2)cc2sccc21	90	7.046
32	CHEMBL4084510	Cn1c(C(=O)Nc2ccccc2COc2ccc(O[C@H]3CC[C@@H](N)CC3)cc2)cc2sccc21	121	6.917
33	CHEMBL4062833	Cn1c(C(=O)Nc2ccccc2COc2ccc(OC3C[C@@H]4CC[C@H](C3)N4)cc2)cc2sccc21	124	6.907
34	CHEMBL3735264	N[C@@H]1C[C@H]1c1ccc(NC(=O)c2cccn2CC(=O)Nc2ccccc2)cc1	125	6.903
35	CHEMBL4091932	Cn1c(C(=O)Nc2ccccc2COc2ccc(OCC3CCNCC3)cc2)cc2sccc21	149	6.827
36	CHEMBL3736118	N[C@@H]1C[C@H]1c1ccc(NC(=O)c2cccn2CC(=O)NCc2ccccc2)cc1	155	6.81
37	CHEMBL3735854	N[C@@H]1C[C@H]1c1ccc(NC(=O)c2ccc[nH]2)cc1	163	6.788
38	CHEMBL4097729	Cn1c(C(=O)Nc2ccccc2CCc2ccc(OC3CCNCC3)cc2)cc2sccc21	177	6.752
39	CHEMBL4474830	Nc1n[nH]c(NCc2c(Cl)cccc2Oc2cccc3ccccc23)n1	190	6.721
40	CHEMBL4549812	Nc1n[nH]c(NCc2c(Cl)cccc2Oc2ccc3ccccc3c2)n1	190	6.721
41	CHEMBL4085481	Cn1c(C(=O)Nc2ccccc2COc2ccc(C[C@H]3CCNC3)cc2)cc2sccc21	209	6.68
42	CHEMBL3781124	CN1CCN(c2ccc(C(=O)Nc3ccc([C@H]4C[C@@H]4N)cc3)cc2)CC1	230	6.638
43	CHEMBL3735379	N[C@@H]1C[C@H]1c1ccc(NC(=O)CNC(=O)OCc2ccccc2)cc1	304	6.517
44	CHEMBL3780774	N[C@@H]1C[C@H]1c1ccc(NC(=O)c2ccc(N3CCCCC3)c(NC(=O)OCc3ccccc3)c2)cc1	307.5	6.512
45	CHEMBL3735659	N[C@@H]1C[C@H]1c1ccc(NC(=O)c2cc3ccccc3n2CC(=O)NCc2ccccc2)cc1	308	6.511
46	CHEMBL4068323	CN1CCC(Oc2ccc(OCc3ccccc3NC(=O)c3cc4sccc4n3C)cc2)CC1	310	6.509
47	CHEMBL4070580	CN1CCC(Oc2ccc(COc3ccccc3NC(=O)c3cc4sccc4n3C)cc2)CC1	336	6.474
48	CHEMBL4082560	Cn1c(C(=O)Nc2ccccc2COc2ccc([C@H]3CC[C@H](N)CC3)cc2)cc2sccc21	340	6.469
49	CHEMBL4060684	CCN1CCC(Oc2ccc(OCc3ccccc3NC(=O)c3cc4sccc4n3C)cc2)CC1	451	6.346
50	CHEMBL4090396	Cn1c(C(=O)Nc2ccccc2COc2ccc(OCC3CNC3)cc2)cc2sccc21	618	6.209
51	CHEMBL4069361	Cn1c(C(=O)Nc2ccccc2COc2ccc(OC3CCCNC3)cc2)cc2sccc21	674	6.171
52	CHEMBL4066260	Cc1nc(-n2nc(-c3cccs3)cc2NC(=O)COc2ccccc2F)[nH]c(=O)c1C	760	6.119
53	CHEMBL4063458	Cn1c(C(=O)Nc2ccccc2COc2ccc(OC3CCNC3)cc2)cc2sccc21	804	6.095
54	CHEMBL3735850	N[C@@H]1C[C@H]1c1ccc(NC(=O)c2cc3ccccc3n2CC(=O)c2ccccc2)cc1	853	6.069
55	CHEMBL4105450	CN1CCC(Oc2cccc(OCc3ccccc3NC(=O)c3cc4sccc4n3C)c2)CC1	1000	6
56	CHEMBL4091316	CNCCCOc1ccc(OCc2ccccc2NC(=O)c2cc3sccc3n2C)cc1	1300	5.886
57	CHEMBL3736450	N[C@@H]1C[C@H]1c1ccc(NC(=O)c2cccn2CC(=O)c2ccccc2)cc1	1323	5.878
58	CHEMBL4101114	Cn1c(C(=O)Nc2ccccc2COc2ccc(N3CCNCC3)cc2)cc2sccc21	1500	5.824
59	CHEMBL4074371	Cn1c(C(=O)Nc2ccccc2OCC2CCN(CC3CCNCC3)CC2)cc2sccc21	1700	5.77
60	CHEMBL4097156	CN1CCC(COc2cccc(NC(=O)c3cc4sccc4n3C)c2)CC1	2200	5.658
61	CHEMBL4092252	Cn1c(C(=O)Nc2ccccc2C(=O)Nc2ccc(OC3CCNCC3)cc2)cc2sccc21	2200	5.658
62	CHEMBL1605826	COc1ccccc1CNc1n[nH]c(NCc2ccccc2OC)n1	2220	5.654
63	CHEMBL4061953	CN1CCC(Oc2ccc(OCc3ccc(NC(=O)c4cc5sccc5n4C)cc3)cc2)CC1	2500	5.602
64	CHEMBL4071459	Cn1c(C(=O)Nc2ccccc2COc2ccc(NC3CCNCC3)cc2)cc2sccc21	2500	5.602
65	CHEMBL4100005	CN1CCN(Cc2ccc(OCc3ccccc3NC(=O)c3cc4sccc4n3C)cc2)CC1	2900	5.538
66	CHEMBL4072081	Cn1c(C(=O)Nc2ccccc2COc2ccc(CNC(=N)N)cc2)cc2sccc21	3200	5.495
67	CHEMBL4104004	Cc1oc(-c2ccc(Cl)cc2[N+](=O)[O-])cc1C(=O)Nc1ccccc1	3500	5.456
68	CHEMBL4074536	CSCc1cccc(NC(=O)c2cc3sccc3n2C)c1	7400	5.131
69	CHEMBL4099319	CCn1c(C(=O)Nc2ccccc2)cc2sccc21	9300	5.032
70	CHEMBL4079138	Cn1c(C(=O)Nc2cccc(CN3CCOCC3)c2)cc2sccc21	11100	4.955
71	CHEMBL4088391	CN(C)Cc1cccc(NC(=O)c2cc3sccc3n2C)c1	16700	4.777
72	CHEMBL4100606	Cn1c(C(=O)Nc2cccc(Cl)c2)cc2sccc21	18700	4.728
73	CHEMBL4081578	CN1CCN(c2cccc(NC(=O)c3cc4sccc4n3C)c2)CC1	21500	4.668
74	CHEMBL4088521	Cn1c(C(=O)Nc2cccc(F)c2)cc2sccc21	22200	4.654
75	CHEMBL4060161	Cn1c(C(=O)Nc2cccc(COc3ccc(O)cc3)c2)cc2sccc21	25200	4.599
76	CHEMBL4059629	CN(C)c1cccc(NC(=O)c2cc3sccc3n2C)c1	29600	4.529
77	CHEMBL4090534	Cn1c(C(=O)Nc2ccccc2)cc2ccsc21	38800	4.411
78	CHEMBL4063465	Cn1c(C(=O)Nc2ccc(COc3ccncc3)cc2)cc2sccc21	46400	4.333
79	CHEMBL4065408	NCCn1c(C(=O)Nc2ccccc2)cc2sccc21	48100	4.318
80	CHEMBL4080529	Cn1c(C(=O)Nc2cccc(CO)c2)cc2sccc21	52300	4.281
81	CHEMBL4072369	CCCn1c(C(=O)Nc2ccccc2)cc2sccc21	53200	4.274
82	CHEMBL4067535	Cn1c(C(=O)Nc2cccnc2)cc2sccc21	61500	4.211
83	CHEMBL4081197	CN1CCC(Oc2ccccc2OCc2ccccc2NC(=O)c2cc3sccc3n2C)CC1	68200	4.166
84	CHEMBL4092567	Cn1c(C(=O)Nc2ccccc2)cc2occc21	89500	4.048

## Sheet: Table S2
S.NO	ChEMBL ID	Smiles	avg_molweight	fringCH3B	fNringC6B	lipo_ringS_8Bc	com_sp2O_4A	famdNnotringO9B	fdonsp3C2B	fsp3CamdN4B
1	CHEMBL3781751	N[C@H]1CC[C@H](N[C@@H]2C[C@H]2c2ccccc2)CC1	5.90637	0	1	0	0	0	6	0
2	CHEMBL4069817	CCn1c(C(=O)Nc2cccc(COC)c2COc2ccc(OC[C@@H]3CCNC3)cc2)cc2sccc21	7.42364	2	4	-0.234	0	1	2	0
3	CHEMBL4090812	CCOCc1cccc(NC(=O)c2cc3sccc3n2C)c1COc1ccc(OC[C@@H]2CCNC2)cc1	7.42364	3	4	-0.187	0	1	2	0
4	CHEMBL4072541	COCc1cccc(NC(=O)c2cc3sccc3n2C)c1COc1ccc(OC[C@@H]2CCNC2)cc1	7.54669	3	4	-0.187	0	1	2	0
5	CHEMBL4081995	Cn1c(C(=O)Nc2ccccc2COc2ccc(OC[C@@H]3CCNC3)cc2)cc2sccc21	7.69293	3	4	-0.232	0	1	2	0
6	CHEMBL3546846	N[C@@H]1C[C@H]1c1ccc(NC(=O)c2ccccc2)cc1	7.20889	0	0	0	1	0	2	0
7	CHEMBL4074211	Cn1c(C(=O)Nc2ccccc2COc2ccc(OCC3CCNC3)cc2)cc2sccc21	7.69293	3	4	-0.232	0	1	2	0
8	CHEMBL3780391	N[C@@H]1C[C@H]1c1ccc(NC(=O)c2ccc(-c3ccoc3)cc2)cc1	7.58022	0	1	0	1	0	2	0
9	CHEMBL3780374	N[C@@H]1C[C@H]1c1ccc(NC(=O)c2cccc(N3CCOC3=O)c2)cc1	7.66756	0	0	0	1	0	2	0
10	CHEMBL4080514	COCc1cccc(NC(=O)c2cc3sccc3n2C)c1COc1ccc(OC2CCCNCC2)cc1	7.42364	3	4	-0.187	0	1	2	0
11	CHEMBL3735553	N[C@@H]1C[C@H]1c1ccc(NC(=O)c2cccn2C(=O)OCc2ccccc2)cc1	7.66756	0	0	0	1	0	2	0
12	CHEMBL3780524	N[C@@H]1C[C@H]1c1ccc(NC(=O)c2ccc(N3CCOC3=O)cc2)cc1	7.73598	0	2	0	2	0	2	0
13	CHEMBL3734779	N[C@@H]1C[C@H]1c1ccc(NC(=O)c2cc3ccccc3n2C(=O)OCc2ccccc2)cc1	7.57467	0	2	0	1	0	2	0
14	CHEMBL3780674	N[C@@H]1C[C@H]1c1ccc(NC(=O)c2cccc(NC(=O)OCc3ccccc3)c2)cc1	7.66164	0	2	0	1	0	2	0
15	CHEMBL3736264	N[C@@H]1C[C@H]1c1ccc(NC(=O)c2ccn(C(=O)OCc3ccccc3)c2)cc1	6.59376	3	0	0	1	0	4	0
16	CHEMBL3781494	CN1CCC(c2ccc(C(=O)Nc3ccc([C@@H]4C[C@H]4N)cc3)cc2)CC1	7.42364	3	4	-0.187	0	1	2	0
17	CHEMBL4061143	CCOCc1cccc(NC(=O)c2cc3sccc3n2C)c1COc1ccc(OC2CCNCC2)cc1	7.37215	0	2	0	2	0	2	0
18	CHEMBL3736172	N[C@@H]1C[C@H]1c1ccc(NC(=O)C2CCCN2C(=O)OCc2ccccc2)cc1	7.02949	0	0	0	1	0	2	0
19	CHEMBL3780542	N[C@@H]1C[C@H]1c1ccc(NC(=O)c2ccc(N3CCOCC3)c(NC(=O)OCc3ccccc3)c2)cc1	7.54925	3	4	-0.232	0	1	2	0
20	CHEMBL3781329	N[C@@H]1C[C@H]1c1ccc(NC(=O)c2ccc(N3CCOCC3)cc2)cc1	7.47044	0	0	0	1	0	2	0
21	CHEMBL4100964	Cn1c(C(=O)Nc2ccccc2COc2ccc(OC3CCCNCC3)cc2)cc2sccc21	7.37772	3	4	-0.2	0	1	4	0
22	CHEMBL3734791	N[C@@H]1C[C@H]1c1ccc(NC(=O)c2cc3ccccc3[nH]2)cc1	7.31071	3	4	-0.187	0	1	2	0
23	CHEMBL4083022	Cn1c(C(=O)Nc2cccc(CN3CCOCC3)c2COc2ccc(OC3CCNCC3)cc2)cc2sccc21	7.54669	3	4	-0.187	0	1	2	0
24	CHEMBL4099458	CC(C)OCc1cccc(NC(=O)c2cc3sccc3n2C)c1COc1ccc(OC2CCNCC2)cc1	7.37215	0	2	0	1	0	2	0
25	CHEMBL4073106	COCc1cccc(NC(=O)c2cc3sccc3n2C)c1COc1ccc(OC2CCNCC2)cc1	7.54669	3	4	-0.187	0	1	2	0
26	CHEMBL3781885	N[C@@H]1C[C@H]1c1ccc(NC(=O)c2ccc(NC(=O)OCc3ccccc3)c(N3CCOCC3)c2)cc1	7.73598	0	2	0	1	0	2	0
27	CHEMBL4098535	COCc1cccc(NC(=O)c2cc3sccc3n2C)c1COc1ccc(OC[C@H]2CCNC2)cc1	7.58026	2	0	0	1	0	3	1
28	CHEMBL3735901	N[C@@H]1C[C@H]1c1ccc(NC(=O)c2cn(C(=O)OCc3ccccc3)c3ccccc23)cc1	7.1372	3	2	0	2	0	4	0
29	CHEMBL3735166	N[C@@H]1C[C@H]1c1ccc(NC(=O)c2cc3ccccc3n2CC(=O)Nc2ccccc2)cc1	7.69293	3	4	-0.232	0	1	2	0
30	CHEMBL3781560	CN1CCN(c2ccc(C(=O)Nc3ccc([C@@H]4C[C@H]4N)cc3)cc2NC(=O)OCc2ccccc2)CC1	7.54925	3	3	-0.232	0	1	2	0
31	CHEMBL4082148	Cn1c(C(=O)Nc2ccccc2COc2ccc(OC3CCNCC3)cc2)cc2sccc21	7.61896	3	4	-0.232	0	1	4	0
32	CHEMBL4084510	Cn1c(C(=O)Nc2ccccc2COc2ccc(O[C@H]3CC[C@@H](N)CC3)cc2)cc2sccc21	7.48871	2	0	0	1	0	3	1
33	CHEMBL4062833	Cn1c(C(=O)Nc2ccccc2COc2ccc(OC3C[C@@H]4CC[C@H](C3)N4)cc2)cc2sccc21	7.54925	3	3	-0.232	0	1	2	0
34	CHEMBL3735264	N[C@@H]1C[C@H]1c1ccc(NC(=O)c2cccn2CC(=O)Nc2ccccc2)cc1	7.32948	3	0	0	1	0	3	1
35	CHEMBL4091932	Cn1c(C(=O)Nc2ccccc2COc2ccc(OCC3CCNCC3)cc2)cc2sccc21	7.31177	0	0	0	1	0	2	0
36	CHEMBL3736118	N[C@@H]1C[C@H]1c1ccc(NC(=O)c2cccn2CC(=O)NCc2ccccc2)cc1	7.41295	3	4	-0.283	0	1	2	0
37	CHEMBL3735854	N[C@@H]1C[C@H]1c1ccc(NC(=O)c2ccc[nH]2)cc1	8.70991	0	2	0	0	0	0	0
38	CHEMBL4097729	Cn1c(C(=O)Nc2ccccc2CCc2ccc(OC3CCNCC3)cc2)cc2sccc21	8.70991	0	2	0	0	0	0	0
39	CHEMBL4474830	Nc1n[nH]c(NCc2c(Cl)cccc2Oc2cccc3ccccc23)n1	7.55214	3	2	-0.232	0	0	2	0
40	CHEMBL4549812	Nc1n[nH]c(NCc2c(Cl)cccc2Oc2ccc3ccccc3c2)n1	6.73956	3	0	0	1	0	4	0
41	CHEMBL4085481	Cn1c(C(=O)Nc2ccccc2COc2ccc(C[C@H]3CCNC3)cc2)cc2sccc21	7.37801	0	2	0	2	0	2	0
42	CHEMBL3781124	CN1CCN(c2ccc(C(=O)Nc3ccc([C@H]4C[C@@H]4N)cc3)cc2)CC1	7.12631	0	2	0	2	0	2	0
43	CHEMBL3735379	N[C@@H]1C[C@H]1c1ccc(NC(=O)CNC(=O)OCc2ccccc2)cc1	7.43256	3	0	0	1	0	3	1
44	CHEMBL3780774	N[C@@H]1C[C@H]1c1ccc(NC(=O)c2ccc(N3CCCCC3)c(NC(=O)OCc3ccccc3)c2)cc1	7.54925	6	4	-0.232	0	1	2	0
45	CHEMBL3735659	N[C@@H]1C[C@H]1c1ccc(NC(=O)c2cc3ccccc3n2CC(=O)NCc2ccccc2)cc1	7.54925	6	4	-0.208	0	1	2	1
46	CHEMBL4068323	CN1CCC(Oc2ccc(OCc3ccccc3NC(=O)c3cc4sccc4n3C)cc2)CC1	7.41295	3	4	-0.232	0	0	2	0
47	CHEMBL4070580	CN1CCC(Oc2ccc(COc3ccccc3NC(=O)c3cc4sccc4n3C)cc2)CC1	7.41862	5	4	-0.232	0	1	3	0
48	CHEMBL4082560	Cn1c(C(=O)Nc2ccccc2COc2ccc([C@H]3CC[C@H](N)CC3)cc2)cc2sccc21	7.85174	3	4	-0.232	0	1	1	0
49	CHEMBL4060684	CCN1CCC(Oc2ccc(OCc3ccccc3NC(=O)c3cc4sccc4n3C)cc2)CC1	7.69293	3	2	-0.232	0	1	2	0
50	CHEMBL4090396	Cn1c(C(=O)Nc2ccccc2COc2ccc(OCC3CNC3)cc2)cc2sccc21	8.96863	2	2	-0.115	1	0	1	0
51	CHEMBL4069361	Cn1c(C(=O)Nc2ccccc2COc2ccc(OC3CCCNC3)cc2)cc2sccc21	7.85174	3	2	-0.232	0	1	2	0
52	CHEMBL4066260	Cc1nc(-n2nc(-c3cccs3)cc2NC(=O)COc2ccccc2F)[nH]c(=O)c1C	7.58296	2	1	0	2	0	2	1
53	CHEMBL4063458	Cn1c(C(=O)Nc2ccccc2COc2ccc(OC3CCNC3)cc2)cc2sccc21	7.54925	6	3	-0.232	0	0	2	0
54	CHEMBL3735850	N[C@@H]1C[C@H]1c1ccc(NC(=O)c2cc3ccccc3n2CC(=O)c2ccccc2)cc1	7.61975	5	4	-0.232	0	1	1	0
55	CHEMBL4105450	CN1CCC(Oc2cccc(OCc3ccccc3NC(=O)c3cc4sccc4n3C)c2)CC1	7.48794	2	1	0	1	0	2	1
56	CHEMBL4091316	CNCCCOc1ccc(OCc2ccccc2NC(=O)c2cc3sccc3n2C)cc1	7.69939	3	0	-0.232	0	0	2	0
57	CHEMBL3736450	N[C@@H]1C[C@H]1c1ccc(NC(=O)c2cccn2CC(=O)c2ccccc2)cc1	6.96476	3	0	-0.208	0	0	5	1
58	CHEMBL4101114	Cn1c(C(=O)Nc2ccccc2COc2ccc(N3CCNCC3)cc2)cc2sccc21	7.37514	6	0	-0.185	1	0	2	1
59	CHEMBL4074371	Cn1c(C(=O)Nc2ccccc2OCC2CCN(CC3CCNCC3)CC2)cc2sccc21	7.90958	3	0	-0.164	1	0	2	1
60	CHEMBL4097156	CN1CCC(COc2cccc(NC(=O)c3cc4sccc4n3C)c2)CC1	7.37808	6	0	0	0	0	0	0
61	CHEMBL4092252	Cn1c(C(=O)Nc2ccccc2C(=O)Nc2ccc(OC3CCNCC3)cc2)cc2sccc21	7.54925	6	2	-0.266	0	0	2	1
62	CHEMBL1605826	COc1ccccc1CNc1n[nH]c(NCc2ccccc2OC)n1	7.55067	3	0	-0.232	0	0	2	0
63	CHEMBL4061953	CN1CCC(Oc2ccc(OCc3ccc(NC(=O)c4cc5sccc5n4C)cc3)cc2)CC1	7.4159	6	0	-0.232	0	0	0	0
64	CHEMBL4071459	Cn1c(C(=O)Nc2ccccc2COc2ccc(NC3CCNCC3)cc2)cc2sccc21	8.02826	4	0	-0.232	0	0	0	0
65	CHEMBL4100005	CN1CCN(Cc2ccc(OCc3ccccc3NC(=O)c3cc4sccc4n3C)cc2)CC1	9.38842	0	0	0	1	0	0	1
66	CHEMBL4072081	Cn1c(C(=O)Nc2ccccc2COc2ccc(CNC(=N)N)cc2)cc2sccc21	8.55246	3	0	-0.25	1	0	0	1
67	CHEMBL4104004	Cc1oc(-c2ccc(Cl)cc2[N+](=O)[O-])cc1C(=O)Nc1ccccc1	8.19241	2	0	-0.325	1	0	0	1
68	CHEMBL4074536	CSCc1cccc(NC(=O)c2cc3sccc3n2C)c1	7.72726	3	0	-0.245	1	0	2	1
69	CHEMBL4099319	CCn1c(C(=O)Nc2ccccc2)cc2sccc21	7.64432	3	0	-0.245	1	0	0	1
70	CHEMBL4079138	Cn1c(C(=O)Nc2cccc(CN3CCOCC3)c2)cc2sccc21	9.69226	3	0	-0.155	1	0	0	1
71	CHEMBL4088391	CN(C)Cc1cccc(NC(=O)c2cc3sccc3n2C)c1	7.5419	6	0	-0.198	1	0	2	1
72	CHEMBL4100606	Cn1c(C(=O)Nc2cccc(Cl)c2)cc2sccc21	9.14378	3	0	-0.055	1	0	0	1
73	CHEMBL4081578	CN1CCN(c2cccc(NC(=O)c3cc4sccc4n3C)c2)CC1	8.40987	3	1	-0.231	1	0	0	1
74	CHEMBL4088521	Cn1c(C(=O)Nc2cccc(F)c2)cc2sccc21	7.8787	9	0	-0.198	1	0	0	1
75	CHEMBL4060161	Cn1c(C(=O)Nc2cccc(COc3ccc(O)cc3)c2)cc2sccc21	8.5441	3	0	-0.231	1	0	0	1
76	CHEMBL4059629	CN(C)c1cccc(NC(=O)c2cc3sccc3n2C)c1	8.45193	3	0	-0.266	1	0	0	1
77	CHEMBL4090534	Cn1c(C(=O)Nc2ccccc2)cc2ccsc21	8.15326	2	0	-0.278	1	0	1	1
78	CHEMBL4063465	Cn1c(C(=O)Nc2ccc(COc3ccncc3)cc2)cc2sccc21	8.42203	4	0	-0.232	1	0	0	1
79	CHEMBL4065408	NCCn1c(C(=O)Nc2ccccc2)cc2sccc21	7.89933	2	0	-0.38	1	0	0	1
80	CHEMBL4080529	Cn1c(C(=O)Nc2cccc(CO)c2)cc2sccc21	8.87279	3	0	-0.159	1	0	0	1
81	CHEMBL4072369	CCCn1c(C(=O)Nc2ccccc2)cc2sccc21	7.54925	6	2	-0.232	1	0	2	0
82	CHEMBL4067535	Cn1c(C(=O)Nc2cccnc2)cc2sccc21	8.00858	3	0	0	1	0	0	1
83	CHEMBL4081197	CN1CCC(Oc2ccccc2OCc2ccccc2NC(=O)c2cc3sccc3n2C)CC1	8.73516	3	0	-0.185	1	0	0	1
84	CHEMBL4092567	Cn1c(C(=O)Nc2ccccc2)cc2occc21	8.80434	5	0	-0.164	1	0	0	1
